# Supplementary material for: Development and Validation of a High-Performance Liquid Chromatography–Tandem Mass Spectrometry Method to Determine Promethazine and Its Metabolites in Edible Tissues of Swine
Source: Foods. 2023 May 29;12(11):2180. doi: 10.3390/foods12112180 (PMC10252443; doi:10.3390/foods12112180)
Supplement: Supplementary file 1 [file foods-12-02180-s001.zip]

Archive with 1 entries (1 files):
- foods-2387880 - Supplementary MaterialsV2.pdf
